# Supplementary material for: Growth of MIN-6 Cells on Salmon Fibrinogen Scaffold Improves Insulin Secretion
Source: Pharmaceutics. 2022 Apr 26;14(5):941. doi: 10.3390/pharmaceutics14050941 (PMC9144899; doi:10.3390/pharmaceutics14050941)
Supplement: Supplementary file 1 [file pharmaceutics-14-00941-s001.zip]

Archive with 1 entries (1 files):
- pharmaceutics-1684194-supplementary.pdf
